# Supplementary material for: Conservation agriculture reduces climate change impact of a popcorn and wheat crop rotation
Source: PLoS One. 2023 May 23;18(5):e0285586. doi: 10.1371/journal.pone.0285586 (PMC10204991; doi:10.1371/journal.pone.0285586)
Supplement: S1 File — (XLSX) [file pone.0285586.s001.xlsx]

## Sheet: Table S1 AMG-model
Table S1 : Description of AMG model (cf. calculation of short-term soil organic carbon (SOC) stock variations based on field data and expert judgement)
AMG-model (Clivot, H. et al., 2019. Modeling soil organic carbon evolution in long-term arable experiments with AMG model. Environmental Modelling and Software 118, 99–113.)
Current use of AMG-Model	To simulate the evolution over time of SOC stock and of SOC content, in experimental or in agricultural fields, either to compare to observed evolutions or to predict potential evolutions, usely on a mid-term period. In that case, the model deals with a succession of crops and cover crops, in which biomass production and crop management may change for each crop each year . The notion of crop rota…
Time step:		annual
Three SOC compartments considered :
Fresh exogenous organic carbon	t/ha	from aerial and root biomass of crop residues and from organic fertilizers and wastes
Activ SOC (Ca)	t/ha	the SOC compartment influenced by cropping system: i.e. the part of fresh organic carbon (OC) transformed into humified OC is added each year to this compartment, and it is affected by the annual mineralisation process
Stable SOC (Cs)	t/ha	SOC compartment considered as completely inert over short and mid term (<100 years)
Three main parameters :
Humification coefficient (h)		conversion factor from fresh organic C inputs into humified SOC ; the value of h coefficient varies only with the nature of the considered biomass or organic waste constituting fresh organic C ; it also differs between aerial and root biomass
Annual rate of mineralisation (k)		k is determined by soil (i.e. clay and lime contents, pH, C:N ratio of soil organic matter) and meteorological conditions (i.e. mean annual air temperature and water balance)
Initial ratio Stable SOC /Total SOC (rs)		This ratio is mainly influenced by the historical land occupation (different between annual crops, grassland, vineyards)
Input data
Crops succession on the simulation period		nature (i.e. species) of each crop cultivated each year along the simulation period ; to be chosen from a list of 60 parameterized main crops, 60 cover crops and 40 intercrops; it determines the associated C content and humification coefficient of above-ground and root residues
Main crops, cover crops and intercrops
Above-ground biomass of crop residue		mesured (for above-ground biomass in certain experimental sites) or previously calculated as a function of crop yield and residue managment (exported or restituted)
Root biomass
Irrigation
annual dose applied per hectare on the crop	mm
Organic fertilizers or wastes
Nature		to be chosen from a list of 30 parameterized fertilizers or wastes; the nature dertermines the associated C content and humification coefficient
Dose applied per hectare	t/ha	tons of fresh matter spread/ha
Soil data
initial SOC stock	t/ha	must be previously calculated as a fonction of : initial SOC content (g/kg), soil bulk density, soil pebble content and calculation depth = the highest between maximal tillage depth and sampling depth (m)
Clay content	g/kg	determined after decarbonatation of the soil sample
Lime content	g/kg
C:N ratio of soil organic matter
pH
Pebble content	%
Meteorological data
Mean annual air temperature	° Celcius	eather annual means resulting from a frequential calculation on long term periods (fixed for the whole simulation period), or actual annual means when they are available (variable among years on the simualtion period)
Mean annual sum of Potential EvapoTranspiration	mm
Mean annual sum of precipitations	mm
Output data
Simulated evolution of SOC Stock over time
Simulated evolution of SOC content over time

## Sheet: Table S2 Simeos-AMG tool
Table S2 : Description of Simeos-AMG tool (cf. calculation of long-term soil organic carbon (SOC) stock variations for the three prospective scenarios)
Simeos-AMG tool (www.simeos-amg.org; Duparque, A., Dinh, J.L., Mary, B., 2013. AMG: a simple SOC balance model used in France for decision support. International workshop SOMpatic Rauischholtzhausern (Germany), November 20-22, 2013)
Current use of Simeos-AMG tool	Simeos-AMG is a tool which implements the more recent published version of the AMG model. Its results are checked as conform to AMG model results by a scientific comitee. It is designed to be used by farmers and advisors, students and teachers to simulate the evolution in time of SOC stock and of SOC content at the field scale, using the description of the cropping system (i.e. crop rotation and …
Time step:		annual
Three SOC compartments considered :
Fresh exogenous organic carbon	t/ha	from aerial and root biomass of crop residues and from organic fertilizers & wastes
Activ SOC (Ca)	t/ha	the SOC compartment influenced by cropping system: i.e. the part of fresh organic carbon (OC) transformed into humified OC is added each year to this compartment, and it is affected by the annual mineralisation process
Stable SOC (Cs)	t/ha	SOC compartment considered as completely inert over short and mid terms (<100 years)
Three main parameters :
Humification coefficient (h)		conversion factor from fresh organic C inputs into humified SOC ; the value of h coefficient varies only with the nature of the considered biomass or organic waste constituting fresh organic C ; it also differs between aerial and root biomass
Annual rate of mineralisation (k)		k is determined by soil (i.e. clay and lime contents, pH, C:N ratio of soil organic matter) and meteorological conditions (i.e. mean annual air temperature and water balance)
Initial ratio Stable SOC /Total SOC (rs)		This ratio is mainly influenced by the historical land occupation (different between annual crops, grassland, vineyards)
Input data
Crops succession on the simulation period		nature (i.e. species) of each crop cultivated each year along the simulation period ; to be chosen from a list of 60 parameterized main crops, 60 cover crops and 40 intercrops; it determines the associated C content and humification coefficient of above-ground and root residues
Main crops
Annual yield	t/ha or t biomass/ha	according to the crop; biomass of above-ground and of root residues are estimated from this yield (calculation formalisms published in Clivot et al, 2019)
Managment of residues		exported or restituted
Irrigation	mm	annual dose of irrigation applied per hectare on the crop
Soil tillage		ploughing or not
Tillage depth	cm	compared to the sampling depth, its determines the calculation depth, which is used to calcule SOC stock from SOC content and soil bulk density
Intercrops
Annual yield	q/ha, t/ha or t biomass/ha	according to the crop; biomass of above-ground and of root residues are estimated from this yield (calculation formalisms published in Clivot et al, 2019)
Frequency in the crop roration
Cover crops
Above-ground biomass of crop residues	t biomass /ha	estimated in the field ; the root biomass is estimated from this above-ground biomass (calculation formalisms published in Clivot et al, 2019)
Frequency in the crop roration
Organic fertilizers or wastes
Nature		to be chosen from a list of 30 parameterized fertilizers or wastes; the nature determines the associated C content and humification coefficient
Dose applied per hectare	t/ha	tons of fresh matter spread/ha
Frequency in the crop roration
Soil data
Initial SOC content	g.kg	allows the calculation of the iniitial SOC stock (t/ha), which is a function of : initial SOC content (g/kg), soil bulk density, soil pebble content, calculation depth = the highest between maximal tillage depth and sampling depth (m)
Clay content	g/kg	determined after decarbonatation of the soil sample
Lime content	g/kg
C:N ratio of soil organic matter
pH
Bulk density
Pebble content	%
Sampling depth	cm	used to determine the calculation depth
Meteorological data
Mean annual air temperature	° Celcius	annual means resulting from a frequential calculation for long-term periods : they remain fixed for the whole simulation period.
Mean annual sum of Potential EvapoTranspiration	mm
Mean annual sum of precipitations	mm
Output data
Simulated evolution of SOC stock over time		calculations performed for a 100-year prospective period
Simulated evolution of SOC content over time
